# Supplementary material for: Neuron–Microglia Contact-Dependent Mechanisms Attenuate Methamphetamine-Induced Microglia Reactivity and Enhance Neuronal Plasticity
Source: Cells. 2022 Jan 21;11(3):355. doi: 10.3390/cells11030355 (PMC8834016; doi:10.3390/cells11030355)
Supplement: Supplementary file 1 [file cells-11-00355-s001.zip]

Archive with 1 entries (1 files):
- cells-1530608-supplementary.pdf
